# Supplementary material for: Risk factors for esophageal fistula in thoracic esophageal squamous cell carcinoma invading adjacent organs treated with definitive chemoradiotherapy: a monocentric case-control study
Source: BMC Cancer. 2018 May 18;18:573. doi: 10.1186/s12885-018-4486-3 (PMC5960135; doi:10.1186/s12885-018-4486-3)
Supplement: Supplementary file 1 — dataset. This dataset was used for analysis of patients’ characteristics, calculating survival time by Kaplan-Meier methods, and estimating the odds ratio for the incidence of esophageal fistula in multivariate analysis. (XLSX 23 kb) [file 12885_2018_4486_MOESM1_ESM.xlsx]

## Sheet: Sheet1
Study code	age65≥1	Sex (male=1)	ECOG PS	Location	size (mm)	size≥70mm=1	Total cirumferential lesion	Esophageal stenosis	Perforation	Involvement (Ao)	Involvement (Airway)	Involvement	Ulcerative type	ＷＢＣ	WBC≥10000=1	Hb	Hb<12=1	Alb	Alb<3.5 =1	CRP	CRP≥1=1	Initiation of treatment	Last follow-up	death
1	1	1	1	Ut	100	1	1	1	0	0	1	Airway	1	6880	0	14.9	0	4.5	0	2.99	1	2008/1/9	2008-04-04	1
2	1	1	0	Mt	60	0	1	0	1	1	1	Ao and Airway	1	6100	0	13.3	0	4.2	0	0.3	0	2008/1/15	2010-01-01	1
3	0	1	0	Mt	60	0	1	0	0	1	0	Ao	1	7320	0	14.3	0	4.1	0	0.21	0	2015-04-06	2016-06-24	0
4	1	1	0	Mt	40	0	0	0	0	1	0	Ao	1	6340	0	14.5	0	4.8	0	0.14	0	2015-02-23	2016-09-05	0
5	1	1	0	Mt	80	1	0	0	0	1	0	Ao	1	9840	0	11.4	1	3.2	1	1.68	1	2015-02-13	2016-05-25	0
6	0	1	1	Mt	80	1	1	1	1	0	1	Airway	1	8560	0	13.3	0	3.7	0	4.92	1	2015-02-12	2016-04-22	1
7	0	1	1	Mt	60	0	0	0	0	1	1	Ao and Airway	0	6410	0	15.5	0	4.1	0	0.1	0	2015-02-04	2016-07-08	0
8	0	1	0	Ut	180	1	1	1	0	0	1	Airway	1	8130	0	13.7	0	4.2	0	0.43	0	2014-10-16	2016-06-20	0
9	1	1	1	Ut	70	1	0	0	0	1	1	Ao and Airway	1	5640	0	9.2	1	3.7	0	0.1	0	2014-09-09	2015-03-29	1
10	1	1	1	Mt	90	1	0	0	0	0	1	Airway	1	8860	0	13.2	0	4.1	0	1.37	1	2014-09-09	2015-11-07	1
11	1	1	0	Ut	40	0	0	0	0	0	1	Airway	1	5930	0	13.2	0	4.3	0	0.52	0	2014-05-08	2015-06-07	1
12	1	1	1	Ut	50	0	1	1	0	0	1	Airway	1	7110	0	11.5	1	3.6	0	2.49	1	2014-04-02	2014-09-15	1
13	0	1	0	Mt	130	1	1	0	0	0	1	Airway	1	5490	0	12.3	0	4	0	1.96	1	2014-03-31	2014-09-04	0
14	1	1	0	Mt	90	1	1	0	1	0	1	Airway	1	8610	0	11.5	1	3.5	0	2.64	1	2014-02-10	2014-06-27	1
15	0	1	0	Ut	60	0	1	1	0	0	1	Airway	1	5290	0	13.5	0	4.2	0	0.05	0	2014-01-29	2016-09-05	0
16	0	1	1	Ut	NA	NA	1	1	1	0	1	Airway	1	6150	0	12.2	0	3.7	0	0.79	0	2013-12-25	2016-09-09	0
17	1	1	0	Mt	80	1	1	0	1	0	1	Airway	1	44650	1	13.7	0	4.2	0	1.09	1	2013-11-13	2014-06-21	1
18	1	1	1	Mt	90	1	1	0	0	1	1	Ao and Airway	1	11180	1	14.8	0	3.8	0	2.43	1	2013-10-28	2016-07-21	0
19	1	1	0	Ut	90	1	0	0	0	1	0	Ao	1	9020	0	16	0	4.6	0			2013-10-15	2014-12-18	1
20	1	1	0	Mt	140	1	1	0	0	0	0		1	6120	0	9.4	1	4	0	0.61	0	2013-09-02	2014-05-13	0
21	0	0	1	Mt	70	1	0	0	0	1	0	Ao	1	8680	0	14.3	0	4.3	0	0.63	0	2013-07-08	2015-10-04	1
22	0	1	0	Ut	110	1	0	0	1	0	1	Airway	1	9950	0	16.3	0	4	0	1.28	1	2013-07-01	2014-02-19	1
23	1	1	0	Mt	200	1	0	0	0	0	1	Airway	1	6060	0	13.5	0	4.4	0	0.61	0	2013-06-19	2014-04-24	1
24	1	1	0	Ut	80	1	0	1	0	0	1	Airway	1	9910	0	14.7	0	3.5	0	0.8	0	2013-06-10	2016-07-19	0
25	0	1	0	Mt	100	1	0	0	0	0	1	Airway	1	9450	0	15.7	0	4.3	0	0.07	0	2013-06-07	2016-07-06	1
26	1	1	1	Mt	90	1	1	0	0	0	0		1	8020	0	9.3	1	2.5	1	0.55	0	2013-04-01	2014-02-04	1
27	0	1	0	Mt	100	1	1	0	0	1	1	Ao and Airway	1	13400	1	13.6	0	4.1	0	1.87	1	2013-03-05	2016-06-16	0
28	1	1	0	Mt	50	0	0	0	0	1	1	Ao and Airway	1	6530	0	15.1	0	4.8	0	0.15	0	2013-01-16	2016-09-06	0
29	0	1	1	Ut	80	1	0	0	0	1	1	Ao and Airway	1	6230	0	17.3	0	4.4	0	0.34	0	2012-11-26	2013-03-04	0
30	0	1	0	Mt	50	0	0	0	0	0	1	Airway	1	7170	0	16.1	0	4.6	0	0.3	0	2012-11-20	2013-11-21	1
31	1	0	0	Mt	100	1	1	1	0	1	1	Ao and Airway	1	8320	0	14.3	0	4.6	0	0.06	0	2012-08-27	2012-12-10	0
32	0	1	0	Ut	150	1	1	1	0	0	1	Airway	1	10720	1	15	0	4.3	0	1.18	1	2012-08-06	2016-08-12	0
33	0	1	0	Mt	50	0	0	0	0	0	1	Airway	1	4940	0	13.1	0	4	0	0.23	0	2012-07-23	2015-06-08	0
100	0	1	1	Ut	30	0	0	1	0	0	1	Airway	1	9040	0	13.1	0	3.8	0	1.3	1	2006/11/20	2008-05-28	1
35	1	1	1	Mt	70	1	1	0	0	0	1	Airway	1	5750	0	12.1	0	4.4	0	0.77	0	2012-04-23	2016-06-20	0
36	1	0	1	Mt	30	0	1	1	0	1	0	Ao	1	4210	0	12.5	0	4.4	0	0.04	0	2012-02-13	2012-06-01	0
37	1	1	0	Lt	70	1	0	0	0	1	0	Ao	1	5760	0	12.4	0	4	0			2012-02-07	2014-02-25	1
38	0	1	0	Mt	40	0	1	1	1	1	1	Ao and Airway	1	5130	0	16.1	0	4.6	0	0.44	0	2012-01-23	2012-05-20	1
39	0	0	0	Ut	40	0	0	0	0	1	1	Ao and Airway	1	9190	0	13.1	0	3.7	0	0.3	0	2012-01-16	2016-07-11	0
40	0	1	0	Mt	130	1	1	0	0	0	1	Airway	1	7900	0	13.5	0	3.7	0	2.28	1	2011-12-26	2013-04-18	1
41	0	1	1	Ut	50	0	0	0	0	0	1	Airway	1	8340	0	16.7	0	4	0	4.18	1	2011-12-08	2016-03-17	0
42	0	1	0	Ut	100	1	0	0	0	0	1	Airway	1	11510	1	14.5	0	4.5	0	0.05	0	2011-12-06	2012-10-02	1
43	0	1	0	Ut	140	1	1	0	0	0	1	Airway	1	7790	0	15.4	0	4.4	0	0.58	0	2011-12-06	2013-02-15	1
44	1	1	0	Mt	50	0	0	0	0	1	0	Ao	1	5920	0	15.2	0	4.3	0	0.14	0	2011-10-12	2012-02-15	1
45	1	1	0	Mt	150	1	1	0	0	0	1	Airway	1	9670	0	12.3	0	3.8	0	3.31	1	2011-08-18	2016-04-15	0
46	0	1	0	Mt	100	1	0	0	1	0	1	Airway	1	12720	1	13.1	0	4.4	0	1.63	1	2011-07-14	2012-03-05	1
47	0	1	0	Ut	80	1	1	1	0	0	1	Airway	1	7670	0	15.2	0	3.9	0	0.56	0	2011-07-06	2012-05-04	1
48	1	1	0	Mt	50	0	0	0	0	0	1	Airway	1	9570	0	13.3	0	4.3	0	1	1	2011-06-20	2011-12-02	1
49	0	1	0	Ut	50	0	0	0	0	0	1	Airway	1	6310	0	16.4	0	4.4	0	0.96	0	2011-06-15	2016-09-01	0
50	0	0	1	Ut	60	0	0	0	0	0	1	Airway	1	8010	0	13	0	4.4	0	1.09	1	2011-06-01	2012-01-18	1
51	1	1	0	Ut	70	1	0	1	0	0	1	Airway	1	4870	0	13.7	0	4.6	0	0.45	0	2011-02-14	2016-08-19	0
52	1	1	1	Mt	60	0	1	0	0	1	1	Ao and Airway	1	6350	0	18.2	0	4.3	0	0.44	0	2011-01-19	2012-05-30	1
53	1	1	0	Mt	12	0	0	0	1	0	1	Airway	1	6350	0	12.5	0	4.1	0	1.77	1	2010-12-07	2011-02-24	1
54	1	1	0	Ut	70	1	0	0	0	1	1	Ao and Airway	1	6960	0	12.3	0	3.5	0	1.4	1	2010-11-29	2015-06-21	1
55	0	1	0	Mt	20	0	0	0	0	1	0	Ao	1	6220	0	15.1	0	4.5	0	0.48	0	2010-10-18	2011-12-08	1
56	0	1	0	Ut	60	0	0	0	0	0	1	Airway	1	10880	1	12.8	0	3.6	0	8.13	1	2010-10-13	2013-08-20	0
57	0	1	0	Lt	60	0	0	0	0	1	0	Ao	1	5860	0	12	0	4.2	0	1.59	1	2010-09-27	2012-06-11	1
34	0	1	0	Ut	70	1	1	1	0	0	1	Airway	1	4930	0	13.8	0	4.5	0	0.37	0	2012-06-12	2013-04-21	1
59	0	1	0	Ut	90	1	0	0	0	0	1	Airway	1	14570	1	13.4	0	4.1	0	1.14	1	2010-05-10	2015-11-17	0
60	1	1	0	Ut	50	0	0	0	0	0	1	Airway	1	7490	0	15.3	0	4	0	0.21	0	2010-03-25	2011-12-24	1
61	1	1	1	Mt	20	0	0	0	0	1	0	Ao	1	8240	0	16.4	0	4.1	0	0.45	0	2010-03-16	2011-09-14	1
62	0	1	0	Mt	80	1	1	0	1	1	1	Ao and Airway	1	9390	0	16.8	0	4.3	0	0.28	0	2010-02-01	2012-03-11	1
63	1	1	0	Mt	50	0	0	0	0	0	1	Airway	1	7370	0	16.2	0	4.3	0	0.43	0	2009-11-09	2016-04-13	0
64	0	1	0	Mt	90	1	1	1	0	0	1	Airway	1	4660	0	16.1	0	3.8	0	0.12	0	2009-10-05	2015-11-19	0
65	1	1	0	Mt	60	0	0	0	0	0	1	Airway	1	9440	0	14.4	0	4	0	3.55	1	2009-09-14	2015-11-16	0
66	1	1	0	Mt	120	1	1	0	0	1	0	Ao	1	11180	1	13.7	0	3.6	0	7.8	1	2009-09-07	2010-11-13	1
67	1	0	1	Ut	70	1	1	0	0	1	1	Ao and Airway	1	4820	0	13.1	0	4	0	0.07	0	2009-09-01	2011-03-31	1
68	1	1	0	Ut	90	1	1	0	0	0	1	Airway	1	8760	0	12.9	0	4.3	0	3.91	1	2009-08-18	2009-10-05	1
69	0	0	0	Ut	50	0	1	0	0	0	1	Airway	1	4460	0	12.6	0	4.2	0	0.54	0	2009-06-04	2011-12-25	1
70	1	1	1	Mt	100	1	1	1	0	1	1	Ao and Airway	1	8350	0	14.6	0	4.1	0	3.13	1	2009-05-18	2012-06-29	1
71	1	1	0	Mt	90	1	1	0	0	1	0	Ao	1	8460	0	11.7	1	3.8	0	4.66	1	2009-03-26	2014-10-17	0
72	0	1	0	Mt	120	1	0	1	0	1	1	Ao and Airway	1	5800	0	14.1	0	4.2	0	0.52	0	2009-03-16	2011-12-14	1
73	0	1	1	Ut	60	0	1	0	0	0	1	Airway	1	6460	0	15.1	0	4.3	0	0.19	0	2009-02-25	2011-10-02	1
74	1	1	0	Ut	150	1	1	0	0	0	1	Airway	1	13640	1	12.6	0	3.7	0	3.12	1	2009-02-23	2009-10-29	1
75	1	1	0	Mt	60	0	0	0	0	0	1	Airway	1	5950	0	14.8	0	4.3	0	0.12	0	2008-10-07	2009-11-14	1
76	1	1	1	Mt	80	1	1	1	0	0	1	Airway	1	6100	0	14.1	0	4.4	0	0.11	0	2008-10-01	2011-04-19	1
77	1	1	0	Ut	100	1	1	0	0	0	1	Airway	1	9370	0	14.5	0	4.1	0	0.94	0	2008-10-01	2009-07-27	1
78	0	0	0	Mt	60	0	0	0	0	1	1	Ao and Airway	1	6970	0	12.7	0	4.1	0	0.47	0	2008-09-30	2012-02-07	0
79	0	1	0	Mt	60	0	1	1	0	0	1	Airway	1	6420	0	17.3	0	4.3	0	0.25	0	2008-08-18	2010-07-19	1
80	0	1	1	Mt	60	0	1	0	0	0	1	Airway	1	7160	0	15.1	0	4.3	0	0.72	0	2008-08-11	2015-11-09	0
81	1	1	0	Mt	130	1	1	0	0	0	1	Airway	1	7180	0	14.1	0	4.6	0	0.79	0	2008-06-30	2009-11-12	1
82	1	1	0	Mt	60	0	0	0	0	0	1	Airway	1	6390	0	14	0	4	0	0.19	0	2008-06-09	2009-02-19	1
83	1	0	1	Ut	50	0	0	0	1	0	1	Airway	1	11130	1	12.2	0	4.3	0	2.21	1	2008-05-27	2008-07-11	1
84	1	0	1	Mt	80	1	1	0	1	1	0	Ao	1	15690	1	11.7	1	3.7	0	6.64	1	2008-05-20	2009-01-30	1
85	1	1	1	Ut	60	0	1	0	1	0	1	Airway	1	8220	0	13.6	0	4.3	0	0.87	0	2008-04-15	2008-12-26	1
86	1	1	1	Mt	50	0	0	0	0	1	0	Ao	1	9830	0	15	0	4.5	0	0.63	0	2007/7/18	2009-09-30	1
87	1	1	0	Mt	90	1	0	0	0	1	1	Ao and Airway	1	8020	0	12.4	0	3.7	0	1.85	1	2007/6/25	2008-02-08	1
88	0	0	0	Ut	110	1	0	0	1	1	1	Ao and Airway	1	11370	1	11.1	1	3.4	1	1.21	1	2007/2/6	2008-03-03	1
89	0	1	1	Mt	60	0	1	0	0	0	1	Airway	1	7890	0	14.2	0	4.2	0	0.26	0	2007/2/5	2013-04-24	0
90	1	0	0	Mt	70	1	0	0	1	1	1	Ao and Airway	1	8520	0	13.1	0	4.4	0	1.15	1	2007/2/13	2007-05-08	1
91	0	1	1	Mt	100	1	1	0	1	1	1	Ao and Airway	1	10180	1	16.2	0	3.7	0	5.24	1	2007/12/3	2008-07-16	1
92	1	1	0	Mt	90	1	1	1	1	0	0		1	5200	0	14	0	4	0	3.56	1	2007/12/11	2009-05-29	1
93	1	1	0	Mt	100	1	1	1	1	1	0	Ao	1	6210	0	12.2	0	3.9	0	1.63	1	2007/10/9	2008-11-20	1
94	1	1	0	Ut	90	1	1	1	1	1	1	Ao and Airway	1	7340	0	8.4	1	2.9	1	7.57	1	2007/10/16	2008-02-20	1
95	1	1	0	Ut	90	1	1	1	0	0	1	Airway	1	8280	0	14.5	0	4.3	0	7.71	1	2007/10/16	2011-02-27	1
96	0	1	0	Mt	90	1	1	0	1	1	1	Ao and Airway	1	8060	0	11.2	1	3.6	0	0.88	0	2006/4/25	2006-07-21	1
97	0	1	0	Lt	60	0	0	0	0	1	1	Ao and Airway	1	6700	0	12.5	0	3.8	0	0.32	0	2006/12/19	2007-11-22	1
98	0	1	0	Mt	100	1	1	0	1	0	1	Airway	1	13280	1	12.6	0	3.7	0	2.08	1	2006/12/18	2008-01-17	1
99	1	1	1	Mt	110	1	1	0	1	1	1	Ao and Airway	1	7650	0	11.3	1	3	1	9.42	1	2006/12/18	2007-08-01	1
58	0	1	0	Ut	100	1	0	1	0	0	1	Airway	0	8830	0	13.4	0	3.9	0	2.23	1	2010-05-17	2015-02-07	1
101	1	1	1	Mt	50	0	1	1	0	1	1	Ao and Airway	1	5770	0	10.7	1	3.5	0	0.38	0	2006/10/23	2007-05-25	1
102	0	1	0	Mt	40	0	0	0	0	1	0	Ao	1	3440	0	14	0	4.1	0	0.08	0	2006/10/11	2016-01-22	0
103	0	1	0	Mt	60	0	0	0	1	1	1	Ao and Airway	1	6860	0	9.1	1	4.2	0	1.02	1	2006/08/29	2007-08-22	1
104	1	1	1	Ut	100	1	1	0	0	1	1	Ao and Airway	1	8790	0	13	0	4.2	0	0.36	0	2006/08/23	2010-03-31	1
105	1	1	0	Lt	40	0	0	0	0	1	0	Ao	1	8210	0	11.4	1	4	0	0.75	0	2006/05/09	2015-06-12	0
106	0	0	0	Ut	80	1	1	0	1	1	1	Ao and Airway	1	7510	0	11.7	1	4	0	9.76	1	2006/04/10	2007-02-25	1
107	0	1	1	Mt	160	1	0	0	0	1	0	Ao	1	8610	0	15.3	0	4.7	0	0.51	0	2006/04/10	2008-07-29	1
108	1	0	1	Ut	100	1	0	0	0	1	1	Ao and Airway	1	9750	0	11.1	1	3.2	1	3.81	1	2006/03/20	2007-11-25	1
109	0	1	0	Ut	60	0	1	1	1	0	1	Airway	1	7500	0	15.3	0	4.5	0	0.17	0	2006/01/30	2006-04-07	1
110	1	1	1	Mt	60	0	1	0	1	1	0	Ao	1	6060	0	11.8	1	3.3	1	0.71	0	2005/7/11	2006-12-10	1
111	0	1	1	Ut	70	1	1	0	0	1	1	Ao and Airway	1	8590	0	9.9	1	4.1	0	1.43	1	2005/11/29	2006-09-04	1
112	0	1	0	Mt	50	0	0	0	0	1	0	Ao	0	5230	0	13.7	0	4	0	0.03	0	2005/08/22	2007-06-30	1
113	1	1	1	Ut	50	0	0	0	0	0	1	Airway	1	8570	0	16.8	0	4.2	0	0.81	0	2005/03/14	2006-04-11	0
114	0	1	1	Ut	50	0	1	1	0	0	1	Airway	1	4700	0	16.3	0	4	0	0.27	0	2005/03/07	2012-08-01	1
115	0	1	1	Ut	70	1	0	0	1	1	1	Ao and Airway	1	7630	0	12.2	0	4.2	0	1.8	1	2004/9/21	2005-05-07	1
116	0	1	0	Mt	100	1	1	0	1	1	1	Ao and Airway	1	9000	0	12.8	0	3.8	0	0.31	0	2007-01-22	2007-12-11	1
